# Supplementary material for: A slender symbiotic goby hiding in burrows of mud shrimp Austinogebia edulis in western Taiwan
Source: PLoS One. 2019 Jul 22;14(7):e0219815. doi: 10.1371/journal.pone.0219815 (PMC6645500; doi:10.1371/journal.pone.0219815)
Supplement: S1 File — (XLSX) [file pone.0219815.s001.xlsx]

## Sheet: Figure 4
Burrow depth	number of burrow	number of shrimp	number of fish
21-30	3	1	0
31-40	10	3	0
41-50	5	1	0
51-60	7	5	1
61-70	3	1	1
71-80	1	1	1
81-90	1	1	0
